# Supplementary material for: Aspects of Self-Management After Solid Organ Transplantation—A Scoping Review
Source: Nurs Rep. 2025 Aug 19;15(8):304. doi: 10.3390/nursrep15080304 (PMC12389569; doi:10.3390/nursrep15080304)
Supplement: Supplementary file 1 [file nursrep-15-00304-s001.zip]

Archive with 5 entries (5 files):
- Supplementary File S1.pdf
- Supplementary File S2.pdf
- Supplementary File S3.pdf
- Supplementary File S4.pdf
- Supplementary File S5.xlsb
